# Supplementary material for: Trajectories of Nutritional Quality, Diet-Related Environmental Impact, and Diet Cost in China: How Much Does Ultra-Processed Food and Drink Consumption Matter?
Source: Nutrients. 2025 Jan 17;17(2):334. doi: 10.3390/nu17020334 (PMC11768330; doi:10.3390/nu17020334)
Supplement: Supplementary file 1 [file nutrients-17-00334-s001.zip]

Archive with 1 entries (1 files):
- nutrients-3430090-supplementary.pdf
